# Supplementary material for: Detection of Four Porcine Enteric Coronaviruses Using CRISPR-Cas12a Combined with Multiplex Reverse Transcriptase Loop-Mediated Isothermal Amplification Assay
Source: Viruses. 2022 Apr 17;14(4):833. doi: 10.3390/v14040833 (PMC9032155; doi:10.3390/v14040833)
Supplement: Supplementary file 1 [file viruses-14-00833-s001.zip]

Archive with 1 entries (1 files):
- viruses-1638079-supplementary.pdf
